# Supplementary material for: Nrg1 intracellular signaling regulates the development of interhemispheric callosal axons in mice
Source: Life Sci Alliance. 2024 Jun 25;7(9):e202302250. doi: 10.26508/lsa.202302250 (PMC11200272; doi:10.26508/lsa.202302250)
Supplement: Supplementary file 1 [file LSA-2023-02250_TableS1.xlsx]

## Sheet: Statistical Report_Main FIgures
Figure 1. Nrg1 is required for the development of cortico-cortical projecting axons in vivo.
	Panel C	Unpaired t test
		P value	<0,0001
		P value summary	****
		Significantly different (P < 0.05)?	Yes
		One- or two-tailed P value?	Two-tailed
Figure 2. Nrg1 is necessary for axonal growth in vitro
	Panel B	Method
		Iterative Grubbs (Alpha = 0.01)
		Number of points
		# Y values analyzed	52	116
		Outliers	1	2
		Unpaired t test
		P value	<0,0001
		P value summary	****
		Significantly different (P < 0.05)?	Yes
		One- or two-tailed P value?	Two-tailed
	Panel C	Method
		Iterative Grubbs (Alpha = 0.01)
		Number of points
		# Y values analyzed	52	116
		Outliers	0	0
		Unpaired t test
		P value	0.2609
		P value summary	ns
		Significantly different (P < 0.05)?	No
		One- or two-tailed P value?	Two-tailed
Figure 3. The Nrg1 intracellular signaling is sufficient to promote axonal growth in vitro
	Panel C		Ctrl	Nrg1 FL	Nrg1 ICD
		Method
		Iterative Grubbs (Alpha = 0.01)
		Number of points
		# Y values analyzed	96	55	60
		Outliers	0	0	0
		One-way ANOVA
		ANOVA summary
		F	17.01
		P value	<0,0001
		P value summary	****
		Tukey's multiple comparisons test	Mean Diff,	95,00% CI of diff,	Below threshold?	Summary	Adjusted P Value
		GFP vs. FL	-0.4252	-0,6580 to -0,1924	Yes	****	<0,0001	A-B
		GFP vs. ICD	-0.5045	-0,7310 to -0,2779	Yes	****	<0,0001	A-C
		FL vs. ICD	-0.07926	-0,3362 to 0,1777	No	ns	0.7471	B-C
	Panel D		Ctrl	Nrg1 FL	Nrg1 ICD
		Method
		Iterative Grubbs (Alpha = 0.01)
		Number of points
		# Y values analyzed	78	55	60
		Outliers	0	1	0
		One-way ANOVA
		ANOVA summary
		F	1.243
		P value	0.2909
		P value summary	ns
		Tukey's multiple comparisons test	Mean Diff,	95,00% CI of diff,	Below threshold?	Summary	Adjusted P Value
		Ctrl vs. Nrg1 FL	-0.2882	-0,7309 to 0,1546	No	ns	0.2758	A-B
		Ctrl vs. Nrg1 ICD	-0.06038	-0,4898 to 0,3691	No	ns	0.941	A-C
		Nrg1 FL vs. Nrg1 ICD	0.2278	-0,2413 to 0,6969	No	ns	0.4865	B-C
Figure 4. GAP43 expression is reduced by Nrg1 loss and rescues axonal growth in Nrg1-deficient neurons
	Panel B		Ctrl	Nrg1 KO
		Method
		Iterative Grubbs (Alpha = 0.01)
		Number of points
		# Y values analyzed	5	6
		Outliers	0	0
		Unpaired t test with Welch's correction
		P value	0.0147
		P value summary	*
		Significantly different (P < 0.05)?	Yes
		One- or two-tailed P value?	Two-tailed
	Panel D		Ctrl	KO	KO+GAP43
		Method
		Iterative Grubbs (Alpha = 0.01)
		Number of points
		# Y values analyzed	104	105	78
		Outliers	0	0	0
		One-way ANOVA
		ANOVA summary
		F	8.615
		P value	0.0002
		P value summary	***
		Significant diff. among means (P < 0.05)?	Yes
		Tukey's multiple comparisons test	Mean Diff,	95,00% CI of diff,	Below threshold?	Summary	Adjusted P Value
		Ctrl vs. KO	0.2437	0,09753 to 0,3899	Yes	***	0.0003	A-B
		Ctrl vs. KO+GAP43	0.04256	-0,1157 to 0,2008	No	ns	0.8017	A-C
		KO vs. KO+GAP43	-0.2012	-0,3591 to -0,04320	Yes	**	0.0082	B-C
	Panel E		Ctrl	KO	KO+GAP43
		Method
		Iterative Grubbs (Alpha = 0.01)
		Number of points
		# Y values analyzed	93	98	73
		Outliers	2	4	2
		One-way ANOVA
		ANOVA summary
		F	3.338
		P value	0.0371
		P value summary	*
		Significant diff. among means (P < 0.05)?	Yes
		Tukey's multiple comparisons test	Mean Diff,	95,00% CI of diff,	Below threshold?	Summary	Adjusted P Value
		Ctrl vs. KO	-0.3651	-0,7372 to 0,006949	No	ns	0.0557	A-B
		Ctrl vs. KO+GAP43	-0.3578	-0,7584 to 0,04276	No	ns	0.0906	A-C
		KO vs. KO+GAP43	0.007267	-0,3905 to 0,4051	No	ns	0.999	B-C
Figure 5. Nrg1 signaling enhances the elongation of callosal axons in vivo.
	Panel B-C		CTRL	FL
		Method
		Iterative Grubbs (Alpha = 0.01)
		Number of points
		# Y values analyzed	60	90
		Outliers	0	0
	Panel B	Unpaired t test
		P value	0.0257
		P value summary	*
		Significantly different (P < 0.05)?	Yes
	Panel C	Kolmogorov-Smirnov test
		P value	0.012
		Exact or approximate P value?	Approximate
		P value summary	*
		Significantly different (P < 0.05)?	Yes
	Panel E-F		Ctrl	ICD
		Method
		Iterative Grubbs (Alpha = 0.01)
		Number of points
		# Y values analyzed	90	60
		Outliers	0	0
	Panel E	Unpaired t test
		P value	0.0027
		P value summary	**
		Significantly different (P < 0.05)?	Yes
		One- or two-tailed P value?	Two-tailed
	Panel F	Kolmogorov-Smirnov test
		P value	0.0039
		Exact or approximate P value?	Approximate
		P value summary	**

## Sheet: Supplemental Figures
Supplementary Figure 1. Characterization of the Nrg1 loss-of-function model in vivo.
	Panel B	Unpaired t test
		P value	0.0081
		P value summary	**
		Significantly different (P < 0.05)?	Yes
		One- or two-tailed P value?	Two-tailed
	Panel E	Stadistical test
		Pearson r	-0.07835
		P-value	0.4225
		R squared	0.0061
	Panel F	Method
		Iterative Grubbs (Alpha = 0.01)
		Number of points
		# Y values analyzed	34	23
		Outliers	0	0
		Unpaired t test
		P value	0.4704
		P value summary	ns
		Significantly different (P < 0.05)?	No
		One- or two-tailed P value?	Two-tailed
Supplementary Figure 2. Nrg1 deletion by Cre expression in Nrg1 floxed cultured neurons and dendrite analysis
	Panel C	Mixed-effects analysis
		Mixed-effects model (REML)	Matching: Stacked
		Assume sphericity?	No
		Alpha	0.05
		Fixed effects (type III)	P value	P value summary	Statistically significant (P < 0,05)?
		Circle	<0,0001	****	Yes
		Column Factor	0.001	***	Yes
		Circle x Column Factor	<0,0001	****	Yes
		Šídák's multiple comparisons test	Mean Diff,	95,00% CI of diff,	Below threshold?	Summary	Adjusted P Value
		CTRL - NRG1 KO
		30	1.708	-0,6768 to 4,093	No	ns	0.2871
		55	3.122	0,3221 to 5,923	Yes	*	0.0221
		80	0.8934	-0,3905 to 2,177	No	ns	0.3176
		105	0.8059	-0,5109 to 2,123	No	ns	0.4503
		130	0.08042	-0,3706 to 0,5314	No	ns	0.9973
		155	0.008741	-0,1906 to 0,2081	No	ns	>0,9999
	Panel D	Method	Ctrl	KO
		Iterative Grubbs (Alpha = 0.01)
		Number of points
		# Y values analyzed	51	114
		Outliers	0	0
		Unpaired t test
		P value	<0,0001
		P value summary	****
		Significantly different (P < 0.05)?	Yes
		One- or two-tailed P value?	Two-tailed
Supplementary Figure 3. Analysis of dendrites in neurons expressing Nrg1-Fl and Nrg1-ICD.
	Panel B	Mixed-effects model (REML)	Matching: Stacked
		Assume sphericity?	No
		Alpha	0.05
		Fixed effects (type III)	P value	P value summary	Statistically significant (P < 0,05)?
		Circle	<0,0001	****	Yes
		Column Factor	0.5083	ns	No
		Circle x Column Factor	0.9143	ns	No
		Tukey's multiple comparisons test	Mean Diff,	95,00% CI of diff,	Below threshold?	Summary	Adjusted P Value
		30
		Ctrl vs. Nrg1 FL	0.4077	-0,6279 to 1,443	No	ns	0.6195
		Ctrl vs. Nrg1 ICD	-0.09565	-1,223 to 1,032	No	ns	0.9778
		Nrg1 FL vs. Nrg1 ICD	-0.5033	-1,660 to 0,6530	No	ns	0.5556
		55
		Ctrl vs. Nrg1 FL	0.1225	-0,5530 to 0,7980	No	ns	0.9029
		Ctrl vs. Nrg1 ICD	-0.1342	-0,8286 to 0,5602	No	ns	0.8903
		Nrg1 FL vs. Nrg1 ICD	-0.2567	-0,9664 to 0,4531	No	ns	0.666
		80
		Ctrl vs. Nrg1 FL	-0.0956	-0,4844 to 0,2932	No	ns	0.8286
		Ctrl vs. Nrg1 ICD	-0.1006	-0,4539 to 0,2526	No	ns	0.7771
		Nrg1 FL vs. Nrg1 ICD	-0.005017	-0,4120 to 0,4020	No	ns	0.9995
		105
		Ctrl vs. Nrg1 FL	0.03187	-0,1793 to 0,2430	No	ns	0.9317
		Ctrl vs. Nrg1 ICD	-0.05342	-0,3428 to 0,2359	No	ns	0.8984
		Nrg1 FL vs. Nrg1 ICD	-0.08528	-0,3768 to 0,2062	No	ns	0.7645
		130
		Ctrl vs. Nrg1 FL	-0.01923	-0,06565 to 0,02719	No	ns	0.5802
		Ctrl vs. Nrg1 ICD	-0.08696	-0,2136 to 0,03969	No	ns	0.2301
		Nrg1 FL vs. Nrg1 ICD	-0.06773	-0,2017 to 0,06626	No	ns	0.4485
		155
		Ctrl vs. Nrg1 FL	-0.01923	-0,06565 to 0,02719	No	ns	0.5802
		Ctrl vs. Nrg1 ICD	-0.02174	-0,07443 to 0,03095	No	ns	0.5807
		Nrg1 FL vs. Nrg1 ICD	-0.002508	-0,07164 to 0,06662	No	ns	0.9959
	Panel C		Ctrl	FL	ICD
		Method
		Iterative Grubbs (Alpha = 0.01)
		Number of points
		# Y values analyzed	96	55	60
		Outliers	0	0	0
		One-way ANOVA
		ANOVA summary
		F	19.22
		P value	<0,0001
		P value summary	****
		Significant diff. among means (P < 0.05)?	Yes
		Tukey's multiple comparisons test	Mean Diff,	95,00% CI of diff,	Below threshold?	Summary	Adjusted P Value
		Ctrl vs ICD	-105	-167,7 to -42,22	Yes	***	0.0003	A-B
		Ctrl vs FL	-152.9	-214,0 to -91,84	Yes	****	<0,0001	A-C
		FL vs ICD	-47.93	-117,2 to 21,33	No	ns	0.2339	B-C
Supplementary Figure 4. Effect of Nrg1 loss on axonal growth pathways and rescue by GAP43
	Panel B
		Unapired T test	Significant	P value
		pERK/ERK 42kDa	ns	0.641302
		pERK/ERK 44kDa	ns	0.960638
		pERK 42kDa	ns	0.355515
		pERK 44kDa	ns	0.834592
		ERK 42kDa	ns	0.188163
		ERK 44kDa	ns	0.960716
		pJNK/JNK 46kDa	ns	0.541939
		pJNK/JNK 54kDa	ns	0.272228
		pJNK 46 kDa	ns	0.512651
		pJNK 54 kDa	ns	0.679095
		JNK 46 kDa	ns	0.777137
		JNK 54 kDa	ns	0.449387
		pAKT/AKT	ns	0.27319
		AKT	ns	0.589479
		pAKT	ns	0.85723
	Panel D	Mixed-effects model (REML)	Matching: Stacked
		Assume sphericity?	No
		Alpha	0.05
		Fixed effects (type III)	P value	P value summary	Statistically significant (P < 0,05)?
		Circle	<0,0001	****	Yes
		Column Factor	0.4261	ns	No
		Circle x Column Factor	0.0037	**	Yes
		Šídák's multiple comparisons test	Mean Diff,	95,00% CI of diff,	Below threshold?	Summary	Adjusted P Value
		30
		Ctrl vs. Nrg1 KO	0.9879	-0,6723 to 2,648	No	ns	0.7344
		Ctrl vs. KO+GAP	-0.764	-3,058 to 1,530	No	ns	0.9985
		Nrg1 KO vs. KO+GAP	-1.752	-4,098 to 0,5944	No	ns	0.3496
		55
		Ctrl vs. Nrg1 KO	0.4672	-1,007 to 1,942	No	ns	0.9993
		Ctrl vs. KO+GAP	0.5526	-0,8062 to 1,911	No	ns	0.9868
		Nrg1 KO vs. KO+GAP	0.08538	-1,458 to 1,629	No	ns	>0,9999
		80
		Ctrl vs. Nrg1 KO	0.102	-0,9505 to 1,155	No	ns	>0,9999
		Ctrl vs. KO+GAP	0.2408	-1,053 to 1,535	No	ns	>0,9999
		Nrg1 KO vs. KO+GAP	0.1388	-1,040 to 1,318	No	ns	>0,9999
		105
		Ctrl vs. Nrg1 KO	0.2318	-0,4864 to 0,9501	No	ns	0.9991
		Ctrl vs. KO+GAP	0.2595	-0,5339 to 1,053	No	ns	0.999
		Nrg1 KO vs. KO+GAP	0.02764	-0,6410 to 0,6963	No	ns	>0,9999
		130
		Ctrl vs. Nrg1 KO	-0.09545	-0,4940 to 0,3031	No	ns	>0,9999
		Ctrl vs. KO+GAP	0.01081	-0,3724 to 0,3940	No	ns	>0,9999
		Nrg1 KO vs. KO+GAP	0.1063	-0,3171 to 0,5296	No	ns	>0,9999
		155
		Ctrl vs. Nrg1 KO	-0.04755	-0,2225 to 0,1274	No	ns	0.9999
		Ctrl vs. KO+GAP	-0.05886	-0,2599 to 0,1422	No	ns	0.9997
		Nrg1 KO vs. KO+GAP	-0.01131	-0,2548 to 0,2322	No	ns	>0,9999
	Panel E	One way-ANOVA
		ANOVA summary
		F	8.766
		P value	0.0002
		P value summary	***
		Significant diff. among means (P < 0.05)?	Yes
		Tukey's multiple comparisons test	Mean Diff,	95,00% CI of diff,	Below threshold?	Summary	Adjusted P Value
		Ctrl vs. KO	76.99	31,65 to 122,3	Yes	***	0.0002	A-B
		Ctrl vs. KO+GAP43	15.88	-33,21 to 64,97	No	ns	0.7266	A-C
		KO vs. KO+GAP43	-61.11	-110,1 to -12,12	Yes	**	0.0099	B-C
Supplementary Figure 6. Profile of the callosal projections after Nrg1 ablation in the adult.
	Panel D	Two-way RM ANOVA	Matching: Stacked
		Assume sphericity?	Yes
		Alpha	0.05
		Source of Variation	% of total variation	P value	P value summary	Significant?
		DV level x Group	1.068	0.9982	ns	No
		DV level	66.35	<0,0001	****	Yes
		Group	3.572e-16	0.8687	ns	No
		Subject	1.765e-13	>0,9999	ns	No
		Šídák's multiple comparisons test	Mean Diff,	95,00% CI of diff,	Below threshold?	Summary	Adjusted P Value
		ctrl - Nrg1 ko	Note: Row indicate the Dorsoventral (DV) level. It was diveded in 40 bins
		Row 1	0.04537	-0,7710 to 0,8618	No	ns	>0,9999
		Row 2	-0.09077	-0,9072 to 0,7256	No	ns	>0,9999
		Row 3	-0.1098	-0,9262 to 0,7066	No	ns	>0,9999
		Row 4	0.04841	-0,7680 to 0,8648	No	ns	>0,9999
		Row 5	0.2212	-0,5952 to 1,038	No	ns	>0,9999
		Row 6	0.3252	-0,4912 to 1,142	No	ns	0.9999
		Row 7	0.2895	-0,5269 to 1,106	No	ns	>0,9999
		Row 8	0.262	-0,5544 to 1,078	No	ns	>0,9999
		Row 9	0.2436	-0,5728 to 1,060	No	ns	>0,9999
		Row 10	0.2205	-0,5959 to 1,037	No	ns	>0,9999
		Row 11	0.1664	-0,6500 to 0,9828	No	ns	>0,9999
		Row 12	0.1422	-0,6742 to 0,9586	No	ns	>0,9999
		Row 13	0.1433	-0,6731 to 0,9597	No	ns	>0,9999
		Row 14	0.2027	-0,6137 to 1,019	No	ns	>0,9999
		Row 15	0.2778	-0,5386 to 1,094	No	ns	>0,9999
		Row 16	0.1691	-0,6473 to 0,9854	No	ns	>0,9999
		Row 17	0.07811	-0,7383 to 0,8945	No	ns	>0,9999
		Row 18	0.06938	-0,7470 to 0,8858	No	ns	>0,9999
		Row 19	0.02746	-0,7889 to 0,8439	No	ns	>0,9999
		Row 20	-0.0259	-0,8423 to 0,7905	No	ns	>0,9999
		Row 21	0.01974	-0,7967 to 0,8361	No	ns	>0,9999
		Row 22	0.0009512	-0,8154 to 0,8173	No	ns	>0,9999
		Row 23	0.0113	-0,8051 to 0,8277	No	ns	>0,9999
		Row 24	-0.02171	-0,8381 to 0,7947	No	ns	>0,9999
		Row 25	-0.0539	-0,8703 to 0,7625	No	ns	>0,9999
		Row 26	-0.08456	-0,9010 to 0,7318	No	ns	>0,9999
		Row 27	-0.1451	-0,9615 to 0,6713	No	ns	>0,9999
		Row 28	-0.141	-0,9574 to 0,6754	No	ns	>0,9999
		Row 29	-0.1412	-0,9576 to 0,6751	No	ns	>0,9999
		Row 30	-0.1687	-0,9850 to 0,6477	No	ns	>0,9999
		Row 31	-0.1573	-0,9737 to 0,6591	No	ns	>0,9999
		Row 32	-0.2162	-1,033 to 0,6002	No	ns	>0,9999
		Row 33	-0.1982	-1,015 to 0,6182	No	ns	>0,9999
		Row 34	-0.2067	-1,023 to 0,6097	No	ns	>0,9999
		Row 35	-0.1775	-0,9939 to 0,6389	No	ns	>0,9999
		Row 36	-0.1847	-1,001 to 0,6317	No	ns	>0,9999
		Row 37	-0.2105	-1,027 to 0,6059	No	ns	>0,9999
		Row 38	-0.2305	-1,047 to 0,5859	No	ns	>0,9999
		Row 39	-0.2394	-1,056 to 0,5770	No	ns	>0,9999
		Row 40	-0.1605	-0,9768 to 0,6559	No	ns	>0,9999
